# Supplementary material for: The Phospholipid Molecular Species Profile of Apostichopus japonicus Tissues Modifies through Exposure to n-3 Polyunsaturated Fatty Acid-Deficient Diet
Source: Mar Drugs. 2022 Sep 15;20(9):578. doi: 10.3390/md20090578 (PMC9503100; doi:10.3390/md20090578)
Supplement: Supplementary file 1 [file marinedrugs-20-00578-s001.zip]

Archive with 2 entries (2 files):
- Supplementary material_Table S1_Ermolenko.pdf
- Supplementary material_Table S2_Ermolenko.pdf
